# Supplementary material for: Ethylene Action Inhibition Improves Adventitious Root Induction in Adult Chestnut Tissues
Source: Plants (Basel). 2024 Mar 6;13(5):738. doi: 10.3390/plants13050738 (PMC10933963; doi:10.3390/plants13050738)
Supplement: Supplementary file 1 [file plants-13-00738-s001.zip]

Archive with 1 entries (1 files):
- plants-2820526-supplementary.xlsx
